# Supplementary material for: Brain Ultrasonography in Critically Ill Septic Patients: A Scoping Review
Source: J Clin Med. 2024 Nov 17;13(22):6920. doi: 10.3390/jcm13226920 (PMC11595057; doi:10.3390/jcm13226920)
Supplement: Supplementary file 1 [file jcm-13-06920-s001.zip]

Archive with 3 entries (3 files):
- Attachment 1 - search strategy.pdf
- Attachment 2 - Data extraction summary table.pdf
- Attachment 3 - sepsis definitions.pdf
